# Supplementary material for: Targeting cathepsin S promotes activation of OLF1-BDNF/TrkB axis to enhance cognitive function
Source: J Biomed Sci. 2024 May 9;31:46. doi: 10.1186/s12929-024-01037-2 (PMC11084077; doi:10.1186/s12929-024-01037-2)
Supplement: Supplementary file 2 — Supplementary Material 2: Supplementary Table-1. Antibodies info. Supplementary Table-2. Primer sequences for current study. Supplementary Table-3. Reagents and chemicals. [file 12929_2024_1037_MOESM2_ESM.xlsx]

## Sheet: Supp Table-1
	Supplementary Table-1. Antibodies info.
	Primary Antibody		Brands	Catalog number		Dilution
	p-CaMK II (Thr286)		Cell signaling	12716S		1:1000
	CaMK IIa		Cell signaling	50049S		1:1000
	PSD95		Abcam	ab18258		1:2000
	BrdU		Novus	NBP2-14890		1:300
	Sox2		Abcam	ab79351		1:200
	MAP2		Abcam	ab5392		1:4000
	NeuN		Merck	MAB377		1:1000
	p-CREB (Ser133)		GeneTex	GTX130379		1:1000
	CREB		Abcam	ab32515		1:1000
	BDNF		GeneTex	GTX134514		1:1000
	pCaMK IV (Thr196)		Thermo	PA5-37504		1:1000
	CaMK IV		Cell Signaling	4032S		1:1000
	OLF-1		SantaCruz	sc-137065		1:1000
	CBP		GeneTex	GTX101249		1:1000
	p-ERK1/2		Cell signaling	4370S		1:1000
	ERK1/2		Cell signaling	4695S		1:1000
	p-TrkB(Tyr817)		Thermo	MA5-32207		1:1000
	p-TrkB(Tyr707)		Abcam	ab197072		1:1000
	p-TrkB(Tyr515)		Origene	TA311826		1:1000
	TrkB		Abcam	ab187041		1:1000
	b-Actin		GeneTex	GTX109639		1:5000
	Lamin B1		proteintech	66095		1:10000
	a-tubulin		EMD Millipore	05-829		1:2000
	Secondary Antibody		Brands	Catalog number		Dilution
	Gt anti-rabbit IgG-488		Thermo	A-11008		1:400
	Dk anti-mouse IgG-594		Thermo	A-21203		1:400
	Gt anti-chicken IgY-488		Thermo	A-11039		1:400
	Mouse IgG-HRP		GeneTex	GTX213111-01		1:5000
	Rabbit IgG-HRP		GeneTex	GTX213110-01		1:10000

## Sheet: Supp Table-2
	Supplementary Table-2. Primer sequences for current study
	Gene symbol		Primer Sequence			Accession number
	RPL13A		F: 5'-CCTGCTGCTCTCAAGGTTGTT-3'			NM_009438
			R: 5'-CGATAGTGCATCTTGGCCTTT-3'
	Bdnf		F: 5'-TCATACTTCGGTTGCATGAAG G-3’			LC124913
			R: 5'-AGACCTCTCGAACCTGCCC-3’
	OLF1.1-pNL2.1		F: 5'-CAAACGCAGTCATAACTTCATTC-3'			N/A
			R: 5'-GGAAAGTTGTGGGGCT-3'
	OLF1.2-pNL2.1		F: 5'-TTGCGGCTTCAGTTCTC-3'			N/A
			R: 5'-CCTACACCTTTTCGCTCA-3'
	OLF1.3-pNL2.1		F: 5'-TGTCGGCACCAAACC-3'			N/A
			R: 5'-CTGGTTTACATTACATTCATTCTCG-3'
	Ctss-/- genotyping		F: 5'-GTCAGGCAGATTGCTACAAG-3'			N/A
			R: 5'-ACACTGCTCGGGTGGCAATC-3'

## Sheet: Supp Table-3
	Supplementary Table-3. Reagents and chemicals
	Item			Brands		Catalog number
	DMEM/F12			Gibco		11320033
	Neurobasal-A			Gibco		10888
	Fetal Bovine Serum (FBS)			Hyclone		SH30084.03
	L-glutamine			Gibco		25030-149
	B-27 supplement			Gibco		17504-044
	Penicillin/Streptomycin			Gibco		15140-122
	Poly-D-Lysine			Sigma-aldrich		P6407
	Boric acid			Sigma-aldrich		10043-35-3
	Borax			Sigma-aldrich		221732
	Rapid GolgiStain™ Kit			FD NeuroTechnologies Inc.		PK401
	HEPES			Sigma-aldrich		H3375
	KCl			Merck		1.04933.0500
	Protease inhibitor cocktail			Roche		11697498001
	RIPA Lysis buffer, 10x			Merck		20-188
	Bovine Serum Albumin (BSA)			Apollo		APL-0017
	Glycerol			MDBIO		101-56-81-5
	NaCl			Sigma-aldrich		31434
	CaCl2			Merck		1.02382.1000
	MgCl2			J.T.Baker		2444-01-01
	NaHCO3			Sigma-aldrich		S5761
	NaH2PO4			Merck		1.06346.1000
	Glucose			Sigma-aldrich		G8270
	Kolliphor® EL (Cremophor)			Sigma-aldrich		C5135
	TRIzol			Thermo Fisher		15596026
	Eukitt mounting medium			Fluka Analytical		3989
	SuperScript III™ kit			Thermo Fisher		11736-059
	IEM 1754 2HBr			Selleckchem		S2860
	MK-801(+)-Dizocilpine Maleate			Selleckchem		S2876
